# Supplementary material for: Increased Production of Outer Membrane Vesicles by Salmonella Interferes with Complement-Mediated Innate Immune Attack
Source: mBio. 2021 Jun 1;12(3):e00869-21. doi: 10.1128/mBio.00869-21 (PMC8262969; doi:10.1128/mBio.00869-21)
Supplement: TABLE S2 [file mbio.00869-21-st002.xlsx]

## Sheet: Index
Sheet name	Description
OMPs in OMVs from WT strain	OMPs detected in OMVs from WT strain
OMPs in OMVs from ∆pagC mutant	OMPs detected in OMVs from ∆pagC mutant
OMPs in OMVs from WT strain
Accession	UniProt accession number of the detected OMP
Description	Description of the OMP detected
Annotation	gene annotation of the OMP detected
SL1344 locus	SL1344 locus tag of the OMP detected
Coverage (%)	Maximal sequence coverage in %
# Unique peptides	Number of unique peptides detected
# AA	Number of amino acids
MW (kDa)	Molecular weight of the detected OMP
Abundance (Average)	Abundance () of the OMP averaged from triplicates
14028S locus	ATCC 14028S locus tag of the OMP detected
LT2 locus	LT2 locus tag of the OMP detected
Subcellular localization (PSORTb)	Subcellular location predicted by PSORTb version 3.0.2 (http://www.psort.org/psortb/)
OMPs in OMVs from ∆pagC mutant
Accession	UniProt accession number of the detected OMP
Description	Description of the OMP detected
Annotation	gene annotation of the OMP detected
Abundance (Average)	Abundance () of the OMP averaged from triplicates
Ratio ∆pagC/WT (Normalized to OmpA)	Ratio of OMP abundance in OMVs of ∆pagC mutant/OMP abundance in OMVs of WT (Normalized to OmpA)
Gene Ontology (biological process)	Protein classification based on Gene Ontology in terms of biological process

## Sheet: OMPs in OMVs from WT strain
Accession	Description	Annotation	SL1344 locus	Coverage (%)	# Unique Peptides	# AAs	MW (kDa)	Abundance (Average)	14028S locus	LT2 locus	Subcellular localization (PSORTb)
A0A0H3N9Z8	Outer membrane protein A	ompA	SL1344_1010	72	10	350	37.5	1.94433e+10	STM14_1214	STM1070	OM
A0A0H3NM65	Uncharacterized protein	yraP	SL1344_3240	69	11	191	20.1	2.45612e+09	STM14_3949	STM3267	Peri
A0A0H3N9D1	Outer membrane protein assembly factor	yaeT/bamA	SL1344_0225	60	4	804	89.5	2.01705e+09	STM14_0266	STM0224	OM
A0A0H3NVS5	Entericidin B	ecnB	SL1344_4273	40	1	48	4.8	1.77527e+09	STM14_5216	STM4336	IM
A0A0H3NCM8	Major outer membrane lipoprotein	lpp	SL1344_1311	49	4	78	8.4	1.59928e+09	STM14_1671	STM1377	OM
A0A0H3NED8	Peptidoglycan-associated protein	pal	SL1344_0731	70	1	174	18.9	8.35804e+08	STM14_0871	STM0749	OM
A0A0H3NB31	Outer membrane lipoprotein	slyB	SL1344_1377	70	5	155	15.5	5.22586e+08	STM14_1743	STM1445	OM
A0A0H3NH31	Lipoprotein	nlpD	SL1344_2904	44	11	377	39.6	4.34764e+08	STM14_3527	STM2925	OM
A0A0H3NE53	Endolytic peptidoglycan transglycosylase	rlpA	SL1344_0626	29	4	377	38.8	4.00618e+08	STM14_0746	STM0638	Unknown
A0A0H3N9F1	Outer membrane lipoprotein	rcsF	SL1344_0245	65	5	134	14.2	3.3257e+08	STM14_0286	STM0244	OM
A0A0H3NPM9	Outer membrane protein assembly factor	yfgL/bamB	SL1344_2482	69	1	392	41.9	3.21303e+08	STM14_3091	STM2520	OM
A0A0H3NFL1	Flagellar hook-associated protein 3	flgL	SL1344_1121	67	1	317	34.2	3.01133e+08	STM14_1355	STM1184	Extracellular
A0A0H3NE16	Outer membrane protease E	pgtE	SL1344_2363	64	15	312	35	2.818e+08	STM14_2946	STM2395	OM
A0A0H3P177	TraT complement resistance protein	traT	SL1344_RS23670	29	6	241	25.9	2.01782e+08	STM14_5621	PSLT103	OM
A0A0H3NKE0	Outer membrane protein PagC	pagC	SL1344_1184	71	7	156	17.2	1.89206e+08	STM14_1501	STM1246	OM
A0A0H3NKY8	TonB-dependent siderophore receptor	iroN	SL1344_2762	60	27	751	83	1.58651e+08	STM14_3348	STM2777	OM
A0A0H3NDW9	Lipoprotein	vacJ	SL1344_2361	39	9	251	28.2	1.5214e+08	STM14_2943	STM2392	OM
A0A0H3N9R9	Possible pectinesterase	ybhC	SL1344_0763	35	9	427	45.9	1.31915e+08	STM14_0912	STM0786	OM
A0A0H3NPH9	Outer membrane lipoprotein	blc	SL1344_4276	44	7	177	19.9	1.25329e+08	STM14_5219	STM4339	OM
A0A0H3NNK3	Catecholate siderophore receptor	cirA	SL1344_2176	58	24	663	73.6	8.12063e+07	STM14_2713	STM2199	OM
A0A0H3NIQ4	Ferrienterobactin receptor	fepA	SL1344_0573	1	1	752	82.7	6.77021e+07	STM14_0682	STM0585	OM
A0A0H3N852	Ferrichrome-iron receptor	fhuA	SL1344_0192	24	12	727	80.3	6.01396e+07	STM14_0228	STM0191	OM
A0A0H3NDK9	Nucleoside-specific channel-forming protein	tsx	SL1344_0407	36	9	322	36.9	5.67034e+07	STM14_0489	STM0413	OM
A0A0H3NV46	Vitamin B12 transporter BtuB	btuB	SL1344_4079	58	22	614	68.5	5.29118e+07	STM14_4965	STM4130	OM
A0A0H3NJI9	Outer membrane protein C	ompC	SL1344_2237	47	2	378	41.3	4.66129e+07	STM14_2797	STM2267	OM
A0A0H3NHB2	Hypothetical outer membrane protein	yiaD	SL1344_3611	37	4	209	21.1	4.0646e+07	STM14_4394	STM3645	OM
A0A0H3NEM7	Outer membrane protein x	ompX	SL1344_0808	44	6	171	18.5	3.79374e+07	STM14_971	STM0833	OM
A0A0H3NFM6	Hypothetical outer membrane lipoprotein	yfeY	SL1344_2410	24	3	191	20.6	3.12308e+07	STM14_3005	STM2447	Unknown
A0A0H3NDP2	Inner or outer membrane protein	slp\yaey	SL1344_1748	39	6	193	21	2.87007e+07	STM14_2201	STM1819	OM
A0A0H3NDM8	Endo-type membrane-bound lytic murein transglycosylase A	emtA	SL1344_1727	49	5	203	22.4	1.81935e+07	STM14_2175	STM1799	IM
A0A718VD33	Lipid A deacylase LpxR family protein		SL1344_1263	25	4	319	34.8	1.71106e+07	STM14_1612	STM1328	Unknown
A0A0H3NRA3	Possible lipoprotein	ygdI	SL1344_2963	27	1	75	8.1	1.66729e+07	STM14_3597	STM2983	Unknown
A0A0H3NCC6	Hypothetical outer membrane protein	mipA	SL1344_1221	42	6	274	30.8	1.6311e+07	STM14_1560	STM1286	OM
A0A0H3NLY5	Membrane-bound lytic murein transglycosylase C	mltC	SL1344_3087	24	5	359	40.1	1.15716e+07	STM14_3758	STM3112	Unknown
A0A0H3N8W7	LPS-assembly lipoprotein	rlpB/lptE	SL1344_0635	17	3	196	21.4	1.14427e+07	STM14_0755	STM0647	OM
A0A0H3NG10	Hypothetical outer membrane protein	ydiY	SL1344_1262	62	7	252	27.8	9.2187e+06	STM14_1611	STM1327	OM
A0A0H3N7Z2	Adhesin/invasin protein	pagN	SL1344_0302	5	239	25.7	6.01	6.91836e+06	STM14_0360	STM0306	OM
A0A0H3NFI2	Long-chain fatty acid transport protein	fadL	SL1344_2360	23	6	437	47.7	6.78474e+06	STM14_2942	STM2391	OM
A0A0H3NJ43	50S ribosomal protein L33	rpmG	SL1344_3693	27	1	55	6.4	5.38637e+06	STM14_4489	STM3727	Cyt
A0A0H3NBQ0	Outer membrane protein D	ompD/nmpC	SL1344_1503	18	5	364	39.8	4.30254e+06	STM14_1898	STM1572	OM
A0A0H3NXI8	Resistance to complement killing	rck	SL1344_RS24150	15	2	185	19.7	3.70511e+06	STM14_5534	PSLT009	OM
A0A0H3NFV7	Outer membrane protein assembly factor	nlpB/bamC	SL1344_2451	72	1	288	31	1.80062e+06	STM14_3051	STM2488	OM
A0A0H3N9T8	Outer membrane protein F	ompF	SL1344_0936	16	4	363	40	1.41394e+06	STM14_1130	STM0999	OM
A0A718V8W9	Ferrioxamine B receptor	foxA	SL1344_0359	5	3	701	77.4	978412	STM14_0426	STM0364	OM
A0A0H3NJN9	Phospholipase A1	pldA	SL1344_3911	17	3	248	28.6	623129	STM14_4760	STM3957	OM
A0A0H3NFM5	Outer-membrane receptor for Fe(Iii)-coprogen, fe(Iii)-ferrioxamine b and fe(Iii)-rhodotrulic acid	fhuE	SL1344_1141	8	4	724	80.9	538478	STM14_1378	STM1204	OM
A0A0H3NC32	Flagellar hook protein	flgE	SL1344_1114	8	2	403	42.2	359183	STM14_1348	STM1177	Extracellular
				OMPs detected in SL1344 OMVs but not in ATCC 14028S OMVs ( Bai J et al.; Infect Immun. 2014 Oct; 82(10): 4001–4010)*
A0A0H3N7T4	Outer membrane protein	hlpA/OmpH	SL1344_0226	43	6	161	17.9	2.49982e+08	STM14_0267	STM0225	Periplasmic
A0A718S6I8	Outer-membrane lipoprotein LolB	lolB/hemM	SL1344_1706	50	8	207	23.7	1.75862e+08	STM14_2149	STM1778	Unknown
A0A0H3NQ36	Outer membrane protein assembly factor	yfiO/BamD	SL1344_2623	44	9	241	27.4	1.08107e+08	STM14_3264	STM2663	OM
A0A0H3NER9	Outer membrane protein assembly factor	smpA/BamE	SL1344_2657	48	2	112	12.3	7.12153e+07	STM14_3290	STM2685	OM
A0A718UR44	Outer-membrane lipoprotein carrier protein	lolA	SL1344_0899	49	7	203	22.5	2.66616e+07	STM14_1085	STM0961	Periplasmic
A0A0H3NI01	Outer membrane protein	tolC	SL1344_3160	25	8	491	53.6	9.74643e+06	STM14_3859	STM3186	OM
A0A0H3NHA5	Hypothetical outer membrane protein	ompW	SL1344_1663	13	2	208	22.4	2.97177e+06	STM14_2095	STM1732	OM
*The OMPs were not detected in OMVs analyzed by Bai J et al. either because the #unique peptides detected was <2 or because the OMPs were absent from ATCC 14028S OMVs

## Sheet: OMPs in OMVs from ∆pagC mutant
Accession	Description	Annotation	Abundance (Average)	Ratio ∆pagC/WT (Normalized to OmpA)	Gene Ontology (biological process)
A0A0H3N9Z8	Outer membrane protein A	ompA	16740598449	1	conjugation, transport, ion transport
A0A0H3NCM8	Major outer membrane lipoprotein	lpp	4.40452e+09	3.2	pathogenesis
A0A0H3NFL1	Flagellar hook-associated protein 3	flgL	2.21952e+09	8.57	ciliary or flagellar motility
A0A0H3NED8	Peptidoglycan-associated protein	pal	2.10152e+09	2.93	unclassified
A0A0H3NM65	Uncharacterized protein	yraP	1.20191e+09	0.57	unclassified
A0A0H3NVS5	Entericidin B	ecnB	1.06782e+09	0.7	response to toxin
A0A0H3NIQ4	Ferrienterobactin receptor	fepA	9.85797e+08	16.92	transport, siderophore transport, siderophore transmembrane transport
A0A0H3NKY8	TonB-dependent siderophore receptor	iroN	7.96701e+08	5.84	transport, siderophore transport, siderophore transmembrane transport
A0A0H3NE53	Endolytic peptidoglycan transglycosylase	rlpA	6.30991e+08	1.83	unclassified
A0A0H3NFV7	Outer membrane protein assembly factor	nlpB/bamC	5.47477e+08	0.79	Gram-negative-bacterium-type cell outer membrane assembly, protein insertion into membrane
A0A0H3NH31	Lipoprotein	nlpD	4.87229e+08	1.31	cell cycle, cell wall macromolecule catabolic process, cell disivion
A0A0H3NNK3	Catecholate siderophore receptor	cirA	4.86406e+08	6.96	transport
A0A0H3N9R9	Possible pectinesterase	ybhC	4.52836e+08	3.99	cell wall modification
A0A0H3N9D1	Outer membrane protein assembly factor	yaeT/bamA	4.29823e+08	0.25	unclassified
A0A0H3NPM9	Outer membrane protein assembly factor	yfgL/bamB	4.21241e+08	1.53	unclassified
A0A0H3NDW9	Lipoprotein	vacJ	3.36946e+08	2.58	unclassified
A0A0H3NB31	Outer membrane lipoprotein	slyB	3.30387e+08	0.74	unclassified
A0A0H3N9F1	Outer membrane lipoprotein	rcsF	2.50548e+08	0.88	unclassified
A0A0H3P177	TraT complement resistance protein	traT	2.34331e+08	1.35	regulation of conjugation
A0A0H3NE16	Outer membrane protease E	pgtE	1.89199e+08	0.78	proteolysis
A0A0H3NJI9	Outer membrane protein C	ompC	1.83346e+08	4.57	transport, ion transport
A0A0H3NDM8	Endo-type membrane-bound lytic murein transglycosylase A	emtA	1.07178e+08	6.85	peptidoglycan metabolic process, cell wall macromolecule catabolic process
A0A0H3NV46	Vitamin B12 transporter BtuB	btuB	1.04798e+08	2.31	transport, ion transport, cobalamin transport
A0A0H3NG10	Hypothetical outer membrane protein	ydiY	1.00881e+08	12.71	unclassified
A0A0H3NDK9	Nucleoside-specific channel-forming protein	tsx	8.13111e+07	1.67	transport, ion transport
A0A0H3NEM7	Outer membrane protein x	ompX	5.0261e+07	1.54	proteolysis
A0A0H3N8W7	LPS-assembly lipoprotein	rlpB/lptE	4.88522e+07	4.96	Gram-negative-bacterium-type cell outer membrane assembly
A0A0H3NHB2	Hypothetical outer membrane protein	yiaD	4.66366e+07	1.34	unclassified
A0A0H3NLY5	Membrane-bound lytic murein transglycosylase C	mltC	3.79718e+07	3.82	peptidoglycan metabolic process, cell wall macromolecule catabolic process
A0A0H3NPH9	Outer membrane lipoprotein	blc	2.35358e+07	0.22	transport
A0A718V8W9	Ferrioxamine B receptor	foxA	2.34984e+07	27.9	transport, ion transport, siderophore transport, siderophore transmembrane transport, iron ion homeostasis
A0A0H3N852	Ferrichrome-iron receptor	fhuA	1.75571e+07	0.34	transport, siderophore transport, siderophore transmembrane transport
A0A0H3NFM6	Hypothetical outer membrane lipoprotein	yfeY	1.47363e+07	0.55	unclassified
A0A0H3N9T8	Outer membrane protein F	ompF	1.34164e+07	11.03	transport, ion transport
A0A0H3NC32	Flagellar hook protein	flgE	7.58359e+06	24.53	ciliary or flagellar motility
A0A0H3NCC6	Hypothetical outer membrane protein	mipA	6.35423e+06	0.46	unclassified
A0A0H3NXI8	Resistance to complement killing	rck	5.51873e+06	1.73	unclassified
A0A0H3NBQ0	Outer membrane protein D	ompD/nmpC	4.70968e+06	1.28	transport, ion transport
A0A0H3N7Z2	Adhesin/invasin protein	pagN	2.07464e+06	0.35	adhesin/invasin
A0A0H3NFI2	Long-chain fatty acid transport protein	fadL	1.22224e+06	0.21	transport, lipid transport
A0A0H3NJN9	Phospholipase A1	pldA	760333	1.42	lipid metabolic process, lipid catabolic process
A0A0H3NFM5	Outer-membrane receptor for Fe(Iii)-coprogen, fe(Iii)-ferrioxamine b and fe(Iii)-rhodotrulic acid	fhuE	0	0	transport, siderophore transport, siderophore transmembrane transport
A0A0H3NKE0	Outer membrane protein PagC	pagC	0	0	pathogenesis
A0A0H3NJ43	50S ribosomal protein L33	rpmG	0	0	translation
A0A0H3NDP2	Inner or outer membrane protein	slp\yaey	0	0	unclassified
A0A0H3NRA3	Possible lipoprotein	ygdI	0	0	unclassified
A0A718VD33	Lipid A deacylase LpxR family protein		0	0	unclassified
		OMPs detected in SL1344 OMVs but not in ATCC 14028S OMVs ( Bai J et al.; Infect Immun. 2014 Oct; 82(10): 4001–4010)*
A0A0H3NQ36	Outer membrane protein assembly factor	yfiO/BamD	2.66183e+08	2.86	Gram-negative-bacterium-type cell outer membrane assembly, protein insertion into membrane
A0A718S6I8	Outer-membrane lipoprotein LolB	lolB	1.81975e+08	1.21	incorporation of lipoproteins in the outer membrane
A0A0H3N7T4	Outer membrane protein	hlpA/OmpH	1.27771e+08	0.6	unclassified
A0A0H3NER9	Outer membrane protein assembly factor	smpA/BamE	9.14656e+07	1.5	Assembely and insertion of beta-barrel proteins into outer membrane
A0A718UR44	Outer-membrane lipoprotein carrier protein	lolA	0	0	translocation of lipoproteins from the inner membrane to the outer membrane
A0A0H3NI01	Outer membrane protein	tolC	0	0	transport
A0A0H3NHA5	Hypothetical outer membrane protein	ompW	0	0	unclassified
*The OMPs were not detected in OMVs analyzed by Bai J et al. either because the #unique peptides detected was <2 or because the OMPs were absent from ATCC 14028S OMVs
